# Supplementary material for: Hard- and Software Controlled Complex for Gas-Strain Monitoring of Transition Zones
Source: Sensors (Basel). 2024 Apr 18;24(8):2602. doi: 10.3390/s24082602 (PMC11053893; doi:10.3390/s24082602)
Supplement: Supplementary file 1 [file sensors-24-02602-s001.zip]

Archive with 1 entries (1 files):
- sensors-2917408-supplementary.pdf
